# Supplementary material for: Construction and validation of a gene expression classifier to predict immunotherapy response in primary triple-negative breast cancer
Source: Commun Med (Lond). 2023 Jul 10;3:93. doi: 10.1038/s43856-023-00311-y (PMC10333210; doi:10.1038/s43856-023-00311-y)
Supplement: Supplementary file 4 — Supplementary Data 1 [file 43856_2023_311_MOESM4_ESM.xlsx]

## Sheet: Hoja1
Supplementary Data 1: Differentially expressed genes in ICI-treated non-breast cancer tumors used as input for TNBC-ICI classifier construction
Gene	Pan-Cancer ICI response Score	Supplementary Data 1: Data table containing the 500 most differentially expressed genes between immune checkpoint inhibitors (ICI) plus chemotherapy responder and non-responder patients pan-cancer. These genes were employed as the initial input in the random forest analysis.
AATF	22.9743
ABCA7	22.7341
ABO	-22.8053
ACY1	-22.6168
ADAM29	26.2537
ADAMDEC1	30.1382
ADAMTS12	-30.96
ADPRH	22.653
AGR3	-24.0087
AIMP1	22.1241
AK2	28.3359
AKAP5	27.0021
ALPK1	31.4931
ANKRD13C	26.6455
ANKRD40	30.6874
ANKRD7	-25.0456
ANO1	-25.0576
AOC2	29.0014
APOL3	23.2739
APOL6	25.5461
ARSE	-24.4157
ARV1	22.004
ATAD5	21.7643
ATG2A	24.5354
ATP6V0A1	24.0089
ATP6V0E2	26.6652
ATP8B5P	23.3751
B3GNT6	-27.0096
BATF2	25.7529
BAZ2B	-21.7483
BCAR3	22.1484
BCAS4	24.7937
BHMT2	-24.6214
BMF	26.3629
BRMS1	25.3962
BRPF3	22.1561
BTBD11	-24.2581
BTN2A1	23.8613
BTN2A2	35.8504
BTN3A1	27.3055
C10orf76	24.4406
C15orf40	23.6785
C18orf21	22.7843
C18orf8	21.7436
C3orf55	-25.4514
C5orf58	27.0334
C6orf62	28.226
C6orf89	23.0052
CA1	-23.3477
CAGE1	-23.3235
CALCOCO2	22.5678
CAMTA2	23.2837
CAPN8	-23.644
CAPRIN2	22.4539
CBWD5	28.3862
CCDC54	26.7813
CCDC87	28.3406
CCL3	23.8938
CCL5	26.9523
CD74	29.6906
CD8A	22.9508
CDH6	-39.4833
CDK15	-29.1053
CDK2	24.3895
CEP350	23.9329
CEP41	-25.1949
CERS1	22.4414
CFI	-28.8352
CHAMP1	21.8444
CHD9	-22.5772
CHL1	-22.3654
CIITA	22.138
CKMT1A	-29.1768
CLDN18	-26.5465
CLMN	21.9888
CLRN3	-24.4207
CMTR1	22.294
CNPY3	24.6151
CNTNAP2	25.1269
CNTROB	22.6405
COL27A1	-28.8503
COL4A1	-23.9656
COL4A2	-26.5613
COL5A3	-24.8826
COX4I1	-21.7397
CPN2	-21.8176
CRLF1	-27.6535
CRTC2	34.3102
CRYBA1	22.2672
CTBP1.AS2	22.3796
CTLA4	24.3912
CTSD	24.5262
CTSH	25.3777
CUL9	32.4709
CXCL10	27.8658
CXCL11	23.1806
CXCL13	26.3297
CXCL6	-24.8689
CXCL9	28.9525
DAXX	24.4183
DCAF11	22.4714
DCBLD2	-25.3763
DDI1	-28.3257
DDX42	24.1695
DENND5B	28.4351
DERL3	23.4699
DGKE	25.9464
DHX16	21.7812
DLC1	-22.9135
DNAJC22	-24.8177
DNAJC6	23.8385
DOK4	-35.4021
DPP4	-23.1079
DRAM1	21.8128
DSG4	-24.3558
DTNBP1	32.3881
DUSP3	24.8241
DYNLL2	22.9199
EFNB1	-28.7605
EHD1	21.7415
EIF1AD	23.4246
EMID1	-27.4607
ENPEP	-28.7607
ENPP4	24.824
EPS8L3	-23.5551
EPSTI1	22.677
ERI1	27.2709
ESCO1	22.0984
ETV7	27.5629
EVC	-27.8138
EZH1	22.1288
F10	-21.9047
FAM122C	29.0842
FASLG	22.5625
FBLIM1	-22.7213
FBXO6	27.6133
FCGR1A	22.0308
FCGR3A	22.7842
FER1L5	-27.3591
FGD3	26.2583
FGF13.AS1	24.8331
FGFR4	-21.7466
FKBPL	22.6522
FLOT2	24.425
FMR1NB	24.8447
FTH1	23.2276
FXYD7	28.3184
FYTTD1	22.8873
GAB4	27.254
GABRD	-24.4562
GABRR1	-24.4511
GALNT14	-24.5056
GALNT5	-40.0856
GBP1	35.0551
GBP2	34.6923
GBP3	22.1413
GBP4	30.1005
GBP5	34.6925
GIT1	22.055
GK	21.7517
GKAP1	32.2812
GLDC	-22.9861
GOLGA8A	31.2211
GPR25	22.7557
GPR84	21.7306
GPS1	22.655
GRB10	-27.4288
GRB2	21.7592
GTF2H5	25.4954
GUCY1A2	-34.0124
GZMB	22.4071
HAPLN3	25.1923
HBS1L	23.3392
HEATR6	22.7441
HESX1	26.4547
HEY2	-22.2304
HEYL	-25.8662
HIVEP2	27.4825
HKDC1	-22.0968
HLA.B	41.0281
HLA.C	23.3934
HLA.DMA	34.1572
HLA.DMB	29.8481
HLA.DOA	38.6702
HLA.DPA1	25.6271
HLA.DPB1	26.9239
HLA.DQA1	27.5874
HLA.DQB1	25.4564
HLA.DRB1	26.4169
HLA.E	32.6354
HLA.F	30.5632
HMCES	22.7258
HMGN4	30.3676
HP1BP3	28.1042
HPGDS	-22.6557
HSD17B8	23.5336
HSH2D	25.8554
ICAM1	25.3131
IER5L	22.9684
IFI35	22.6339
IFI44L	26.1398
IFNG	23.9951
IGDCC4	-25.8215
IL12RB2	27.9421
IL18BP	23.9329
IL1RAPL2	-22.6254
IL21R	27.2569
IP6K3	-22.0123
IQCA1	-22.6706
IRF1	24.6479
IRF4	24.6233
ITGA2	-22.379
ITGB3	-28.1196
ITGB6	-28.4914
ITSN2	28.2151
JARID2	29.4428
KBTBD11	-27.7555
KBTBD4	21.8943
KCNJ10	25.39
KCNJ16	-30.2718
KCNK10	-24.3529
KCNK17	-25.2532
KCTD15	-22.7999
KCTD20	22.3908
KIAA0100	26.7486
KIAA0226	24.3936
KIAA1328	31.4286
KLHDC7B	27.5045
KLHL3	-32.1565
KLK1	-22.8091
KPNA5	23.0958
KPNB1	25.7198
KRT40	-23.4692
KRT79	-26.6403
KRTCAP3	-25.3756
LAG3	22.7279
LAMC3	-24.4684
LAP3	26.6867
LATS1	21.9935
LAX1	23.6074
LCE2C	-23.1983
LDB2	-24.6278
LEFTY1	-24.2985
LEMD2	22.9834
LEPREL1	-27.3981
LGALS7B	-22.0186
LILRB4	29.6114
LINC00475	-26.9272
LINC00924	-24.9148
LKAAEAR1	-23.6966
LOC100506083	22.0317
LOC100996842	22.7787
LOC148709	23.4679
LOC284009	26.2094
LOC401296	23.6231
LYRM9	27.3438
MAN2A2	31.5072
MANEAL	22.1201
MAP3K14	24.91
MAP3K3	23.8186
MAPK4	25.3076
MAPT	26.7802
MECP2	28.561
MED9	26.4172
MESP2	24.5915
METTL23	25.4586
MGAT4A	26.2778
MGLL	-25.9645
MICB	31.8599
MLLT6	36.2898
MMGT1	22.9144
MPG	-26.8084
MRGPRE	32.047
MRPL49	23.3238
MT1A	-30.126
MTMR4	23.9851
MYCL	22.6642
N4BP2L1	23.6114
NBEA	22.8792
NCOA3	21.8587
NECAP2	23.3588
NEU1	24.3915
NFE2L1	25.4817
NFKB2	22.6388
NFKBID	24.9574
NFKBIE	24.899
NGRN	21.8093
NKAIN4	-22.5034
NKD1	-22.0862
NLK	22.0221
NLRC5	22.3683
NPHS2	-43.2519
NRBP2	-23.1903
NRIP2	-34.8679
NUB1	21.9575
NUP188	22.988
NUP98	37.584
OAF	-34.3538
OLR1	22.225
OOEP	22.613
OPCML	-27.3879
OR1J1	-22.1885
OR5J2	-22.0596
OR5P3	26.631
ORAI3	-23.8571
ORMDL3	22.0362
OTUD5	22.2274
OTUD7B	25.2048
P4HA2	-26.4581
PACSIN1	28.2877
PAPOLG	23.7093
PARP14	25.2766
PATL2	24.1372
PCDH18	-23.327
PDCD1	23.8681
PDCD1LG2	28.3439
PDGFRB	-24.6093
PDIK1L	22.2517
PEA15	24.7688
PEG3	-21.9172
PELI3	22.9064
PELO	-25.3787
PGAM4	-23.9835
PGF	-23.6497
PHF1	26.643
PHF6	22.8048
PHLDB1	-27.3189
PHRF1	22.1291
PI3	-23.6512
PLA2G16	21.7758
PLA2G2D	33.278
PLCG1	-22.4056
PLD3	22.5294
POGZ	22.2575
POLDIP2	23.5561
POU2F1	24.0616
POU2F2	23.2503
PPP2R5B	27.6472
PRMT8	-24.3913
PROCA1	25.0369
PROK1	21.934
PRSS1	-24.2383
PRSS38	-23.5186
PSMB8	23.7784
PSMB9	24.8126
PTPN2	27.1415
QPCTL	25.9553
RAB30	22.2541
RAB39A	26.6711
RAB7B	-29.297
RABEP1	24.662
RABGAP1L	34.7187
RAD51AP2	-26.5132
RARRES1	23.3297
RASGEF1A	28.4065
RBBP8	24.6288
REG1A	-26.2087
RELA	29.6631
RFX5	23.1599
RGR	26.6197
RHBDF1	-22.151
RIBC1	25.3428
RNF125	21.9585
RNF144B	22.7798
RNF19B	23.6049
RNF220	26.0354
ROCK1P1	26.0992
ROR2	-22.3483
RPA1	23.854
RPA4	-26.7917
RPRML	24.1091
RSPO3	26.8436
RTN3	35.006
RUNDC1	23.9371
RXRB	26.1202
S100A3	-26.2547
S100Z	-24.0432
SALL1	-41.0578
SAMD14	-25.8672
SBF2.AS1	24.0343
SBK1	23.6178
SCN4B	-24.5365
SDR16C5	-24.3222
SEC14L2	-22.9565
SEC61A2	24.1094
SEC61G	-23.5289
SECISBP2	22.8556
SECTM1	30.8869
SEMA3F.AS1	-24.144
SERAC1	25.806
SERINC4	21.8156
SESN3	-22.2163
SF3B2	26.17
SIGLEC16	22.7287
SIGLEC17P	-24.307
SIX6	23.4602
SLAMF1	22.5557
SLAMF7	35.3158
SLC2A10	-23.7902
SLC2A5	31.9531
SLC2A6	32.7
SLC34A2	-27.5794
SLC5A11	34.6767
SLC9A3R2	-24.8912
SMC3	28.4931
SMC5	22.4275
SMNDC1	22.4946
SNAPC5	28.1619
SNORD6	-24.3491
SOCS7	22.4861
SORCS2	-26.1136
SP140	22.0698
SPDYE7P	-23.9644
SRF	25.8779
STAT1	31.0398
STAT2	23.0049
STAT5A	22.4108
STC2	-22.368
STK39	-25.8727
SUPT6H	29.4377
SUZ12	27.3947
TAP1	37.2213
TAP2	35.7533
TAPBP	31.314
TBC1D15	23.2679
TBC1D5	24.7034
TCF19	24.626
TCL6	23.2112
TCP11L1	25.2491
TEX14	21.9869
TF	-24.15
THEG	-23.5545
THRAP3	22.0029
TIE1	-22.4213
TIGIT	22.4899
TMED8	27.4727
TMEM106A	28.4376
TMEM199	26.6751
TMEM45A	-23.0367
TMEM55B	23.4616
TMEM91	-22.3486
TMEM92	-28.1745
TNFRSF8	21.9765
TNFSF13B	21.9055
TNFSF9	21.8611
TNR	-25.4268
TOX	30.8185
TPST1	-25.9662
TRAF3	21.8277
TREX1	26.1911
TRIM22	22.5279
TRIM26	26.1384
TRIM34	30.8614
TRIM37	37.0085
TRIM69	41.137
TRNP1	-33.1705
TRO	-26.2702
TRPA1	-24.3173
TRPC6	-29.2981
TRPV4	-24.7463
TSPAN9	-25.1861
TSSK3	23.3711
TSSK4	24.0131
TUBA3D	-22.2836
TYW3	23.2067
UBE2L6	27.4859
UGT1A1	-30.7858
UGT2B7	-25.1989
UHRF1BP1	24.8807
UPF2	22.584
UPK1A	26.6571
UTP18	25.4124
UVRAG	29.8749
VAMP2	29.2439
VAT1L	-22.8492
VRK2	27.1559
VSIG1	-29.6805
WDR7	22.2986
WFDC5	-22.4924
WFIKKN1	-22.4354
WNK4	-24.7333
WNT10B	22.2183
XAF1	24.907
XPC	21.993
YY1AP1	22.0851
ZBED2	27.019
ZBTB12	24.9455
ZBTB18	23.9253
ZBTB32	24.6244
ZFYVE26	22.529
ZNF101	24.6281
ZNF24	26.2752
ZNF334	-27.6923
ZNF346	23.6793
ZNF418	22.6517
ZNF608	-26.3147
ZNF774	27.6958
ZNFX1	24.1976
ZSCAN16	24.2929
ZYG11A	22.6836
